# Supplementary material for: Expression of CD133 and CD44 in glioblastoma stem cells correlates with cell proliferation, phenotype stability and intra-tumor heterogeneity
Source: PLoS One. 2017 Feb 27;12(2):e0172791. doi: 10.1371/journal.pone.0172791 (PMC5328356; doi:10.1371/journal.pone.0172791)
Supplement: S1 Dataset — (ZIP) [file pone.0172791.s005.zip]

Archive with 5 entries (5 files):
- figure1_xenograft_survival.csv
- figure3_cellCycle.csv
- figure4_sort_reanalysis.csv
- figure5_hypoxia.csv
- figure6_treatments.csv
