# Supplementary material for: Expression of CD133 and CD44 in glioblastoma stem cells correlates with cell proliferation, phenotype stability and intra-tumor heterogeneity
Source: PLoS One. 2017 Feb 27;12(2):e0172791. doi: 10.1371/journal.pone.0172791 (PMC5328356; doi:10.1371/journal.pone.0172791)
Supplement: S1 Dataset — (ZIP) [file pone.0172791.s005.zip › figure1_xenograft_survival.csv]

ID	Box	Sample	Date_Inject	Fate	Date_death	Survival	Event	Tumour
432	6	MU35	6/05/2014	NA	18/07/2014	73	1	NA
433	6	MU35	6/05/2014	NULL	3/07/2014	58	1	NA
434	6	MU35	6/05/2014	FACS	8/08/2014	94	1	NA
435	6	MU35	6/05/2014	FACS	8/08/2014	94	1	NA
436	6	MU35	6/05/2014	FIX	8/08/2014	94	1	NA
437	6	MU35	6/05/2014	FACS	16/07/2014	71	1	NA
438	7	MU39	7/05/2014	FIX	5/11/2014	182	0	NA
439	7	MU39	7/05/2014	FIX	5/09/2014	121	1	NA
440	7	MU39	7/05/2014	FIX	16/10/2014	162	1	NA
441	7	MU39	7/05/2014	FIX	13/10/2014	159	1	NA
442	7	MU39	7/05/2014	FIX	5/11/2014	182	0	NA
443	7	MU39	7/05/2014	FIX	26/09/2014	142	1	NA
444	8	MU41	7/05/2014	FIX	16/10/2014	162	1	NA
445	8	MU41	7/05/2014	FIX	5/11/2014	182	0	NA
446	8	MU41	7/05/2014	FIX	5/11/2014	182	0	NA
447	8	MU41	7/05/2014	FIX	3/11/2014	180	0	NA
448	8	MU41	7/05/2014	FIX	5/11/2014	182	0	NA
449	8	MU41	7/05/2014	FIX	5/11/2014	182	0	NA
480	14	MU04	6/05/2014	FIX	13/10/2014	160	1	NA
481	14	MU04	6/05/2014	FIX	5/11/2014	183	0	NA
482	14	MU04	6/05/2014	FIX	29/10/2014	176	1	NA
483	14	MU04	6/05/2014	FIX	13/10/2014	160	1	NA
484	14	MU04	6/05/2014	FIX	5/11/2014	183	0	NA
492	16	MU28	9/05/2014	FACS	21/08/2014	104	1	NA
493	16	MU28	9/05/2014	FACS	21/08/2014	104	1	NA
494	16	MU28	9/05/2014	FIX	12/09/2014	126	1	NA
495	16	MU28	9/05/2014	FIX	15/09/2014	129	1	NA
496	16	MU28	9/05/2014	FACS	3/07/2014	55	1	NA
